# Supplementary material for: Functional Deficits of 5×FAD Neural Stem Cells Are Ameliorated by Glutathione Peroxidase 4
Source: Cells. 2022 May 28;11(11):1770. doi: 10.3390/cells11111770 (PMC9179411; doi:10.3390/cells11111770)
Supplement: Supplementary file 1 [file cells-11-01770-s001.zip]

Archive with 1 entries (1 files):
- cells-1696694-supplementary.pdf
